# Supplementary material for: Liposomal β-Sitosterol Suppresses Metastasis of CT26/luc Colon Carcinoma via Inhibition of MMP-9 and Evoke of Immune System
Source: Pharmaceutics. 2022 Jun 7;14(6):1214. doi: 10.3390/pharmaceutics14061214 (PMC9231002; doi:10.3390/pharmaceutics14061214)
Supplement: Supplementary file 1 [file pharmaceutics-14-01214-s001.zip]

Archive with 1 entries (1 files):
- pharmaceutics-1711394-supplementary.pdf
